# Supplementary material for: The Predictive Role of the Systemic Inflammation Response Index in the Prognosis of Hepatitis B Virus-Related Acute-on-Chronic Liver Failure: A Multicenter Study
Source: Healthcare (Basel). 2025 Sep 2;13(17):2199. doi: 10.3390/healthcare13172199 (PMC12428282; doi:10.3390/healthcare13172199)
Supplement: Supplementary file 1 [file healthcare-13-02199-s001.zip]

Archive with 1 entries (1 files):
- healthcare-3567050-supplementary.pdf
